# Supplementary material for: miR-31-NUMB Cascade Modulates Monocarboxylate Transporters to Increase Oncogenicity and Lactate Production of Oral Carcinoma Cells
Source: Int J Mol Sci. 2021 Oct 29;22(21):11731. doi: 10.3390/ijms222111731 (PMC8584161; doi:10.3390/ijms222111731)
Supplement: Supplementary file 1 [file ijms-22-11731-s001.zip]

Archive with 1 entries (1 files):
- ijms-1426589-supplementary.pdf
